# Supplementary material for: Extended Shine-Dalgarno motifs govern translation initiation in Staphylococcus aureus
Source: Nat Commun. 2026 Feb 12;17:2678. doi: 10.1038/s41467-026-69079-8 (PMC13009471; doi:10.1038/s41467-026-69079-8)
Supplement: Supplementary file 3 — Supplementary Data 1 [file 41467_2026_69079_MOESM3_ESM.xlsx]

## Sheet: Sheet1
Supplementary Data 1. Novel unannotated sORFs identified in S.a. HG001
HG001 sORF ID	Start	End	Strand	SD prediction	Length (aa)	Sequence	Start codon	Category	TMH (transmembrane helix) prediction	Toeprint	Note	Conservation	tblastN hits of the sORF amino acid sequence (excluding S. aureus)	CDS+20 nt 5' blastN hits (excluding S. aureus)
1	2090586	2090603	+	AGGA_-12	5	MIKNH*	AUG	STAR	-	n.d.	pervasively translated STAR motif	S. aureus STAR elements are conserved at the sequence level within ancient evolutionary lineages https://doi.org/10.1186/1471-2164-13-515. In particular the start signature represents a common feature of STAR loci and harbors a RBS that recruits ribosomes, designating sORFs in our study.	no significant similarity found by tblastN search	no blastN hits outside of S. auerus
2	2611768	2611785	+	GGGG_-13;GGAG_-11; (GGGGAGU-extended)	5	MIKSH*	AUG	STAR	-	n.d.	srn_4770 overlap, pervasively translated STAR motif	S. aureus STAR elements are conserved at the sequence level within ancient evolutionary lineages https://doi.org/10.1186/1471-2164-13-515. In particular the start signature represents a common feature of STAR loci and harbors a RBS that recruits ribosomes, designating sORFs in our study.	no significant similarity found by tblastN search	S. argentus strain B3-25B blastN hit with 87% sequence query cover and 100% sequence identity
3	2484341	2484367	-	GGGG_-11;AGGA_-4; (GGGGAAU-extended)	8	MYLMSSDN*	AUG	uORF	-	n.d.	gpmA uORF	not identified outside S. aureus by blastN or tblastN search	no significant similarity found by tblastN search	no blastN hits outside of S. auerus
4	1919735	1919761	-	AGGA_-10; (AGGAAGUG-extended)	8	MNNKRVLY*	UUG	uORF	-	n.d.	recX uORF	not identified outside S. aureus by blastN or tblastN search	no significant similarity found by tblastN search	Staphylococcus phage phiSabovST1 blastN hit with 100% sequence query cover and 100% sequence identity
5	661999	662025	+	AGGGA_-14; (AGGGAAUGAU-extended)	8	MVLKYRKR*	GUG	uORF	-	strong	rbf uORF	not identified outside S. aureus by blastN or tblastN search	no significant similarity found by tblastN search	Several hits for Staphylococcus argenteus e.g., strain RIVM_M020832 blastN hit with 100% sequence query cover and 94.74% sequence identity, Note that the uORF is truncated, similar observation for single blastN hit of Staphylococcus schweitzeri strain NCTC13712
6	491933	491965	+	GAGG_-10	10	MSVLKNKKVD*	AUG	sRNA overlap	-	n.d.	srn_9210 overlap	not identified outside S. aureus by blastN or tblastN search	no significant similarity found by tblastN search	no blastN hits outside of S. auerus
7	2407928	2407963	-	(-); (GAAGUGG-SD-like)	11	MNLVNYNGNNN*	AUG	uORF	-	strong	HG001_02379 uORF, Asn-rich, SD-like sequence	not identified outside S. aureus by blastN or tblastN search	no significant similarity found by tblastN search	no blastN hits outside of S. auerus
8	1697146	1697181	-	GAGGG_-13	11	MLKVILNTLFI*	AUG	uORF	-	n.d.	srn_3340 (teg72) overlap, HG001_01610 uORF	not identified outside S. aureus by blastN or tblastN search	no significant similarity found by tblastN search	no blastN hits outside of S. auerus
9	635864	635899	-	AGGU_-18	11	MISVSRNNHCF*	AUG	uORF	-	faint	pbp4 uORF, faint toeprint	not identified outside S. aureus by blastN or tblastN search	no significant similarity found by tblastN search	no blastN hits outside of S. auerus
10	2083777	2083818	-	GGAG_-5	13	MDNINKNEKFRVL*	AUG	uORF	-	n.d.	HG001_04219 uORF, pathogenicity island	not identified outside S. aureus by blastN or tblastN search	no significant similarity found by tblastN search	no blastN hits outside of S. auerus
11	2184805	2184846	-	GGAG_-10	13	MECNVYIVCITDK*	AUG	uORF	-	n.d.	HG001_02149 uORF	not identified outside S. aureus by blastN or tblastN search	no significant similarity found by tblastN search	no blastN hits outside of S. auerus
12	101261	101314	-	GGAG_-11	17	MEKLVTSAISFSQLLPI*	AUG	dORF	-	n.d.	HG001_00084 3' UTR	identified also in a putative pathogenic B. cereus isolate, Bacillus sp. strain SD-4 by blastN search	no significant similarity found by tblastN search	blastN hit for putative human pathogen Bacillus sp. strain SD-4 with 100% sequence query cover and 100% sequence identity
13	2060337	2060390	-	GGAG_-10;AGGA_-11	17	MKIKTASIEVEKVEVVV*	AUG	uORF	-	n.d.	HG001_02012 uORF, prophage sORF	identified in several staphylococcal phages by blastN search	no significant similarity found by tblastN search	Several blastN hits for Staphylococcal phages e.g., Staphylococcus phage vB_SauS with 100% sequence query cover and 100% sequence identity
14	2017930	2017986	-	GAGG_-11; (GAGGUGAU-extended)	18	MYKTYQSVKTYFYRWWGY*	GUG	intergenic	-	n.d.	CO2-induced small protein 320 nt upstream of HG001_01958	identified also in S. Schweitzeri and S. argentus by blastN search	no significant similarity found by tblastN search	Identified in Staphylococcus schweitzeri strain NCTC13712 with 97% sequence query cover and 97.33% sequence identity harboring a synonymous mutation, similar to blastN hits for Staphylococcus argenteus e.g., strain RIVM_M020832
15	1928906	1928968	-	GGAGG_-9;GAGG_-9;GGAG_-10;AGGA_-11; (GGAGGUGAU-extended)	20	MLKGILGYSFWACFWFGKCK*	AUG	uORF	-	strong	HG001_01849 uORF, prophage sORF	identified in several staphylococcal phages by blastN search	Several tblastN hits with 100% query cover and identitity for Staphylococcal phages e.g., Staphylococcus phage YZUstau891	Several blastN hits for Staphylococcal phages e.g., Staphylococcus phage Sushi with 100% sequence query cover and 100% sequence identity
16	1465037	1465099	-	GGAGG_-9;GAGG_-9;GGAG_-10;AGGA_-11; (GGAGGUGAU-extended)	20	MLKGILGYSFWSCFWFSKCK*	AUG	uORF	-	strong	HG001_01353 uORF, prophage sORF	identified in several staphylococcal phages by blastN and tblastN search	Several tblastN hits with 100% query cover and identitity for several Staphylococcal phages e.g., Staphylococcus phage phiST9-A	Several blastN hits for Staphylococcal phages e.g., Staphylococcus phage 29 with 100% sequence query cover and 100% sequence identity
17	2777350	2777415	-	GGAGG_-9;GAGG_-9;GGAG_-10;AGGA_-8; (GGAGGAAU-extended)	21	MTADFFQLIGSLFRILKELFK*	AUG	dORF	-	n.d.	gehA dORF	tblastN hits for S. argentus, S. schweitzeri and S. simiae	tblastN hits with 100% query cover and identitity for Staphylococcus schweitzeri strain NCTC13712, several Staphylococcus argenteus strains e.g., RIVM_M036020 as well as lower similarity scores for Staphylococcus simiae e.g., strain NCTC13838 with 100% query cover and 90.48% sequence identity	no blastN hits outside of S. auerus
18	2779513	2779578	-	AGGA_-9	21	MSAWLSKLFEFIPRIIINLFI*	AUG	uORF	-	strong	gehA uORF	identified in S. Schweitzeri and S. argentus by blastN as well as tblastN search and further identified in S. capitis, S. epidermidis, S. hominis and S. haemolyticus by individual search, analyzing gehA homologous gene upstream sequences through the Seed database	tblastN hit for Staphylococcus schweitzeri strain NCTC13712 with 100% query cover and 100% sequence identitity, as well as several hits for Staphylococcus argenteus strains e.g., Dubai-25 with 100% query cover and 95.24% sequence identity	Identified in Staphylococcus schweitzeri strain NCTC13712 with 100% sequence query cover and 98.84% sequence identity harboring a synonymous mutation, while blastN hits for Staphylococcus argenteus e.g., strain RIVM_M020832 contain a non-synonymous mutation Ser2 >Thr2
19	34217	34285	+	GGAGG_-8;GAGG_-8;GGAG_-9;AGGA_-10	22	MVDIKSTFIQYIRYITIIAHIT*	AUG	dORF	-	n.d.	rlmH 3' UTR	identified also in Mammaliicoccus sciuri with one synonymous mutation and and one nonsynonymous mutation Ile18 > Thr18 by blastN search	no significant similarity found by tblastN search	blastN hit in Mammaliicoccus sciuri strain 6942A_MS with 89% sequence query cover and 93.67% sequence identity as well as blastN hit in Leptotrichia hongkongensis JMUB5056 with 47% sequence query cover and 100% sequence identity
20	1461641	1461712	-	GGAG_-10;AGGA_-11	23	MWSPVCELGETKESDKKRTNNND*	AUG	dORF	-	strong	sORF immediately dowstream of phage defense gene 'pdpSau' (Kuntová et al. 2023)	identified in several staphylococcal phages with blastN and tblastN search	Several tblastN hits with 100% query cover and identitity for several Staphylococcal phages e.g., Staphylococcus phage phiST9-B	several blastN hits for Staphylococcal phages e.g., Staphylococcus phage PHB25a with 100% sequence query cover and 100% sequence identity
21	1722026	1722100	+	GGAG_-11;AGGA_-12	24	MKSLLQAHSHSVKHCQYNIVAPKT*	AUG	dORF	-	strong	HG001_ 01628 (putative peptidase 'pepQ') 3' UTR	not confidently identified outside S. aureus by blastN or tblastN search	several tblastN hits for S. argentus strains, however missing N-terminal Methionine	no blastN hits outside of S. auerus
22	1922149	1922223	+	AGGA_-12	24	MNSVKLKQPVSIYNDPWEVKFIYI*	AUG	intergenic	-	strong	Prophage insertion/truncation of radical SAM/CxCxxxxC motif protein YfkAB	present in several staphylococcal phages because it is a prophage insertion dependent trucation of YfkAB	tblastN hits for Staphylococcal phages with 100% query cover and identitity e.g.,Staphylococcus phage phiSabovST1	several blastN hits for Staphylococcal phages e.g., Staphylococcus phage phiST9-A with 100% sequence query cover and 100% sequence identity
23	1802935	1803012	+	GAGG_-10; (GAGGUGA-extended)	25	MKFIAKILISLVILFMIFSRKNKAS*	UUG	intergenic	-	n.d.	sORF in RNA feature 'S744', transcribed antisense to HG001_01694 5' UTR and early CDS	identified in S. argentus by tblastN search	several tblastN hits for S. argentus strains with 100%query cover and 96% sequence identity e.g., Staphylococcus argenteus strain Dubai-25 containing a non-synonymous mutation Phe18 > Leu18	only one blastN hit in a Staphylococcal phage (Staphylococcus phage UPMK_1) with 100% sequence query cover and 100% sequence identity, otherwise no blastN hits outside of S. aureus
24	2110363	2110443	+	GGAG_-10;AGGA_-11	26	MLNQYTEHQPTTSNIIILLYSLGLER*	AUG	uORF	-	n.d.	ilvD uORF, I-rich motif, leucine-rich attenuator peptide (Kaiser et al. 2018)	identified in S. argentus, S. simiae and S. warneri by blastN and tblastN search	tblastN hits for S. argentus e.g., strain Dubai-25 as well as Staphylococcus schweitzeri strain NCTC13712 with 100%query cover and 92.31% sequence identity. Additional hits for Staphylococcus simiae e.g., strain NCTC13838 with 100%query cover and 84.62% sequence identity, containing non-synonymous mutations	Identified in Staphylococcus argenteus strain RIVM_M020832 with 100% sequence query cover and 98.04% sequence identity, harboring non-synonymous mutations Leu2 > Thr2 as well as Asn3 > Tyr3. Also identified in Staphylococcus simiae strain 17941E with 100% sequence query cover and 90.10% sequence identity, harboring several N-terminal non-synonymous mutations, but keeping the C-terminus constant. …
25	1243325	1243408	+	GGGGG_-10;GGGG_-11_-10; (GGGGGUA-extended)	27	MKRETKQKISFCLSIGIFILVILLLIF*	AUG	uORF	tmh	strong	sORF in pathogenicity island downstream glnA, upstream lowly expressed conserved hypothetical protein HG001_04121	identified in S. argentus and S. Schweitzeri by blastN search	no significant similarity found by tblastN search	Identified in Staphylococcus argenteus e.g., strain RIVM_M020832 with 100% sequence query cover and 99.04% sequence identity harboring a synonymous mutation Ile9 > Leu9, while a blastN hit for Staphylococcus schweitzeri strain NCTC13712 with 100% sequence query cover and 99.04% sequence identity contains a single nucleotide change in the spacer region between SD and start codon
26	1122668	1122751	-	GGAGG_-7;GAGG_-7;GGAG_-8;AGGA_-9	27	MLHYVIPVLVLLLVFLIGWILIKLIIR*	AUG	sRNA overlap	tmh	strong	srn_2580 (teg103) overlap, highly I/L-rich sORF, colistin induced, expressed antisense to HG001_01058 long 5' UTR	identified in S. argentus and S. Schweitzeri alongside a putative pathogenic B. cereus isolate, Bacillus sp. strain SD-4 by blastN search	no significant similarity found by tblastN search	blastN hit for putative human pathogen Bacillus sp. strain SD-4 with 100% sequence query cover and 100% sequence identity, additional hits for Staphylococcus argenteus e.g., strain RIVM_M046968 with 100% sequence query cover and 95.19% sequence identity containing synonymous mutations similar to Staphylococcus schweitzeri strain NCTC13712 with 100% sequence query cover and 95.24% sequence identity
27	2548561	2548647	-	GGAG_-8;AGGA_-9	28	MKRLENKVAVVTGASTGIGQASAIALAQ*	AUG	intergenic	-	intermediate	N-terminus of truncated putative dehydrogenase HG001_02512	the truncation was not identified outside of S. aureus using blastN search	Several tblastN hits outside S. aureus as expected due to HG001_02512 N-terminal truncation	blastN hit for Staphylococcus schweitzeri strain NCTC13712 with92% sequence query cover and 90.82% sequence identity with mutation in the stop codon of the sORF
28	1244220	1244309	+	GGAGG_-9;GAGG_-9;GGAG_-10; (GGAGGUG-extended)	29	MTRELRKKLTLYLNIATLILFIINLTRKK*	AUG	uORF	tmh	n.d.	sORF in pathogenicity island downstream glnA, upstream lowly expressed conserved hypothetical protein HG001_01162	identified in S. argentus and S. Schweitzeri by blastN & tblastN search as well as in S. haemolyticus, S. epidermidis and S. pasteuri by tblastN search	tblastN hits for Staphylococcus schweitzeri strain NCTC13712 with 100% query cover and sequence identity, Staphylococcus argenteus e.g., strain Dubai-25 with 97% query cover and 100% sequence identity as well as Staphylococcus haemolyticus e.g., strain VB5326, Staphylococcus epidermidis e.g., strain CCSH-141 and Staphylococcus pasteuri e.g., strain FDAARGOS with with 100% query cover and 72.41% s…	Several hits for Staphylococcus argenteus e.g., strain RIVM_M020832 blastN hit with 100% sequence query cover and 99.09% sequence identity,containing mutation Lys29 >Asn29, while a single blastN hit of Staphylococcus schweitzeri strain NCTC13712 with 97% sequence query cover and 97.20% sequence identity contains only synonymous mutations
29	1531430	1531522	+	GGAGG_-9;GAGG_-9;GGAG_-10	30	MQNKVLRIIIIVMLVSVVLALLLTSIIPIL*	AUG	intergenic	tmh	n.d.	stressosome-associated protein Prli42 (Impens et al. 2017)	identified as homolog of stressosome-associated protein Prli42 of Listeria by blastP annotation and literature search (Impens et al. 2017)	no significant similarity found by tblastN search	no blastN hits outside of S. auerus
30	2026185	2026283	-	GGAGG_-10;GAGG_-10;GGAG_-11; (GGAGGUGU-extended)	32	MMWWQEGMMTLITGGLLIIFRLWLELKWKNKK*	AUG	sRNA overlap	tmh	n.d.	srn_3780 overlap, putative toxin	identified also in S. argentus and S. Schweitzeri by blastN search and further identified in S. caprae, S. capitis, S. simiae and S. epidermidis by tblastN search	tblastN hits for Staphylococcus schweitzeri strain NCTC13712 with 100% query cover and sequence identity, Staphylococcus argenteus e.g., strain Dubai-25 with 100% query cover and 96.88% sequence identity, Staphylococcus caprae e.g., strain 26D with 100% query cover and 65.62% sequence identity, Staphylococcus capitis e.g., subsp. urealyticus strain Sc1516941 with 97% query cover and 70.97% sequen…	Identified in Staphylococcus schweitzeri strain NCTC13712 with 100% sequence query cover and 97.48% sequence identity harboring synonymous mutations, while blastN hits for Staphylococcus argenteus e.g., strain RIVM_M020832 with 100% sequence query cover and 95.80% sequence identity contain a non-synonymous mutation Glu6 >Asp6
31	1248597	1248698	+	GGAGG_-9;GAGG_-9;GGAG_-10; (GGAGGUAU-extended)	33	MENNDSNEVAYLLKDGKFTKVYVNQDSVSFVPG*	AUG	intergenic	-	n.d.	sORF in pathogenicity island downstream glnA	Several blastN hits for the putative CDS identified outside S. aureus, however the RBS was not part of the identified sequences. Broadly conserved in diverse staphylococcal species according to tblastN search.	tblastN hits for Staphylococcus warneri e.g., strain GD01 with 97% query cover and 90.62% sequence identity, Select seq CP094715.1 Staphylococcus pasteuri strain IVB6198 with 97% query cover and 90.62% sequence identity, Staphylococcus argenteus e.g., strain RIVM_M046968 with 97% query cover and 87.50% sequence identity, Staphylococcus capitis e.g., subsp. urealyticus strain Sc1365695 with 97% qu…	blastN hits for Staphylococcus warneri strain 16A with 81% sequence query cover and 91.92% sequence identity, Staphylococcus warneri SG1 with 81% sequence query cover and 91.92% sequence identity, Staphylococcus argenteus strain Tokyo13064 with 79% sequence query cover and 92.71% sequence identity, Staphylococcus epidermidis strain SEI with 26% sequence query cover and 100% sequence identity and …
32	720065	720169	+	GGGG_-13;GGAG_-11; (GGGGAGU-extended)	34	MIFSQNLFRRPTPTCIVCRNWESNFSLLGPRRQG*	AUG	STAR	-	n.d.	hisC 3' UTR, pervasively translated STAR motif	S. aureus STAR elements are conserved at the sequence level within ancient evolutionary lineages https://doi.org/10.1186/1471-2164-13-515. In particular the start signature represents a common feature of STAR loci and harbors a RBS that recruits ribosomes, designating sORFs in our study. blastN search also revealed conserved sequences corresponding to annotated staphylococcal phages. tblastN sear…	tblastN hits for Staphylococcus argenteus e.g., strain MRSA-139-14-168 with 100% query cover and 97.06% sequence identity, Bacillus atrophaeus strain SK3 plasmid pSK3_2 with 94% query cover and 96.88% sequence identity, Bacillus sp. SD-4 with 88% query cover and 100% sequence identity as well as Staphylococcus schweitzeri strain NCTC13712 with 97% query cover and 93.75% sequence identity	blastN hits for Staphylococcus argenteus e.g., strain RIVM_M046968 with 97% sequence query cover and 99.17% sequence identity, Staphylococcus schweitzeri strain NCTC13712 with 87% sequence query cover and 99.08% sequence identity, Bacillus sp. SD-4 with 85% sequence query cover and 100% sequence identity, alongside other hits including for Staphylococcal phages ISU935 and Caudoviricetes sp. isola…
33	1246984	1247088	+	GGAG_-10;AGGA_-11	34	MFKVNYSILSYYPEYNIAVSWQRLREGKTIKNKI*	AUG	intergenic	-	n.d.	sORF in pathogenicity island downstream glnA	identified in S. argentus and S. Schweitzeri by blastN search	no significant similarity found by tblastN search	blastN hits for Staphylococcus argenteus e.g., strain RIVM_M020832 with 50% sequence query cover and 96.83% sequence identity displaying conserved RBS and initial CDS, similar to hits for Staphylococcus schweitzeri strain NCTC13712, while hits for Staphylococcus capitis e.g., strain FDAARGOS_753 with 47% sequence query cover and 88.33% sequence identity do not display the RBS
34	2483286	2483390	+	GGAGG_-8;GAGG_-8;GGAG_-9;AGGA_-10	34	MKLDLQTARRNLNSPNIKTRKRALKIIKQHKRAK*	AUG	sRNA overlap	-	n.d.	RsaX20 overlap	identified in S. argentus and S. Schweitzeri by blastN search and further identified in S. caprae, S. capitis, S. warneri and S. gallinarum by tblastN search	tblastN hits with 100% query cover and sequence identity for Staphylococcus argenteus e.g., strain Dubai-25, Staphylococcus schweitzeri strain NCTC13712, Staphylococcus caprae e.g., strain 26D, Staphylococcus capitis e.g., subsp. urealyticus strain Sc1365695. Additional hits for Staphylococcus warneri e.g., strain TWSL_1 and Staphylococcus gallinarum e.g., strain STP534 with 100% query cover and …	Several blastN hits for Staphylococcus argenteus e.g., strain RIVM_M020832 with 98% sequence query cover and 97.54% sequence identity. Also identified blastN hit for Staphylococcus schweitzeri strain NCTC13712 with 100% sequence query cover and 96.80% sequence identity
35	2719575	2719679	-	GGAG_-6;AGGA_-7	34	MMKKLAVILTLVGGLYFAFKKYQERVNQAPNIEY*	AUG	sRNA overlap	tmh	n.d.	srn_5010 (teg33) overlap, colistin induced, identified by proteomics (Fuchs et. al 2021)	identified in S. argentus and S. Schweitzeri by blastN search and further identified in diverse Staphylococcal species by tblastN search	tblastN hits for Bacillus sp. SD-4 with 100% query cover and sequence identity, Staphylococcus argenteus e.g., strain RIVM_M036020 with 100% query cover and 97.06% sequence identity, Staphylococcus pasteuri e.g., strain FDAARGOS_1151 as well as Staphylococcus warneri e.g., strain TWSL_1 with 100% query cover and 76.47% sequence identity, Staphylococcus simiae e.g., strain NCTC13838 with 97% query…	Several blastN hits for Staphylococcus argenteus e.g., strain RIVM_M020832 with 100% sequence query cover and 96.80% sequence identity. Also identified blastN hit for Staphylococcus schweitzeri strain NCTC13712 with 100% sequence query cover and 96% sequence identity
36	1069835	1069942	+	GAGG_-9; (GAGGUG-extended)	35	MKRKSNVLTIIKIVTDIVATVLIIRALLNSRKDAK*	GUG	sRNA overlap	tmh	strong	srn_2460 (teg58) overlap, potential dual function RNA (Manna et. al 2018)	identified in S. argentus by tblastN search	tblastN hits for Staphylococcus argenteus e.g., strain MSHR1132 with 100% query cover and 74.29% sequence identity	no blastN hits outside of S. auerus
37	1922866	1922976	-	GGAGG_-10;GAGG_-10;GGAG_-11	36	MTEQMYLILFLLSLPLLLFIGRKTHFYCLDKKNGRR*	AUG	uORF	-	n.d.	HG001_01842 uORF, prophage sORF	identified in several staphylococcal phages by blastN and tblastN search	tblastN hits for several Staphylococcal phages with 100% query cover and 61.11% sequence identitity e.g., Staphylococcus phage SAP1_TA-2022	blastN hits for several staphylococcal phages e.g., Staphylococcus phage MSP1 with 100% sequence query cover and 100% sequence identity
38	810323	810436	+	GGAG_-11; (GGGAGUG-extended)	37	MIFSQNLFRRPTPTCIVCRNWESNFSLLGPIPNLHCL*	AUG	STAR	-	n.d.	pervasively translated STAR motif	S. aureus STAR elements are conserved at the sequence level within ancient evolutionary lineages https://doi.org/10.1186/1471-2164-13-515. In particular the start signature represents a common feature of STAR loci and harbors a RBS that recruits ribosomes, designating sORFs in our study. blastN search also revealed conserved sequences corresponding to annotated staphylococcal phages.	tblastN hits for Bacillus sp. SD-4 with 100% query cover and 94.59% sequence identitity, Bacillus atrophaeus strain SK3 plasmid pSK3_2 with 81% query cover and 100% sequence identitity, Staphylococcus argenteus e.g., strain MRSA-139-14-168 with 81% query cover and 96.67% sequence identitity, Staphylococcus schweitzeri strain NCTC13712 with 100% query cover and 85.71% sequence identitity as well a…	blastN hits for Staphylococcus phage ISU935 with 100% sequence query cover and 98.51% sequence identity, as well as for Bacillus sp. SD-4 with 90% sequence query cover and 99.16% sequence identity, Bacillus atrophaeus strain SK3 plasmid pSK3_2 with 90% sequence query cover and 96.67% sequence identity, Staphylococcus schweitzeri strain NCTC13712 with 99% sequence query cover and 95.16% sequence i…
39	115375	115488	-	GGGG_-13;GGAG_-11; (GGGGAGUG-extended)	37	MIFSQNLFRRPTPTCIVCRNWESNFSLLGPRPNSHCL*	AUG	STAR	-	n.d.	pervasively translated STAR motif	S. aureus STAR elements are conserved at the sequence level within ancient evolutionary lineages https://doi.org/10.1186/1471-2164-13-515. In particular the start signature represents a common feature of STAR loci and harbors a RBS that recruits ribosomes, designating sORFs in our study. blastN search also revealed conserved sequences corresponding to annotated staphylococcal phages.	Highliy similar tblastN hits as STAR motif derived sORF38 due to high sequence similarity	Highliy similar blastN hits as STAR motif derived sORF38 due to high sequence similarity
40	1975599	1975715	+	(-); GUGAGUGAG-SD-like	38	MIKKKYFFIVVPQLALPVEIVDPISLCWGPANLHIIVS*	GUG	sRNA overlap	-	n.d.	srn_1930.3 (rsaOF) overlap, SD-like sequence	Several blastN hits for the putative CDS identified outside S. aureus, however the RBS was not part of the identified sequences. Also identified in S. argentus and S. schweitzeri by tblastN search	tblastN hits for Staphylococcus schweitzeri strain NCTC13712 as well as Bacillus atrophaeus strain SK3 plasmid pSK3_2 with 92% query cover and 77.14% sequence identitity, Staphylococcus argenteus e.g., strain RIVM_M046968 with 100% query cover and 54.24% sequence identitity	blastN hits for Staphylococcus argenteus e.g., strain RIVM_M046968 with 82% sequence query cover and 86.44% sequence identity as well as a blastN hit for Staphylococcus schweitzeri strain NCTC13712 with 64% sequence query cover and 90% sequence identity. Notably, blastN sequence hits do not contain the putative RBS.
41	1660034	1660153	-	AGGU_-17	39	MAEQSKQKQANEQQKAQNLFARWRQLQNSNSESSNDTNK*	AUG	dORF	-	n.d.	HG001_01575 3' UTR	identified in S. argentus and S. Schweitzeri by blastN search	no significant similarity found by tblastN search	blastN hits for Staphylococcus argenteus e.g., strain RIVM_M046968 with 99% sequence query cover and 89.21% sequence identity as well as a blastN hit for Staphylococcus schweitzeri strain NCTC13712 with 100% sequence query cover and 85.82% sequence identity with non-synonymous mutations in the CDS
42	794790	794909	+	GGAG_-10;AGGA_-11	39	MKNKLLVLSLGALCVSQIWESNRASAVVSGEKNPYVSSR*	UUG	intergenic	-	n.d.	vwb coagulase truncated N-terminus	truncation also identified in S. argentus by blastN search	several tblastN hits outside S. aureus as expected due to vwb N-terminal truncation	blastN hits for Staphylococcus argenteus e.g., strain B3-25B with 100% sequence query cover and 92.91% sequence identity as well as a blastN hit for Staphylococcus schweitzeri strain NCTC13712 with 93% sequence query cover and 93.08% sequence identity. The S. schweitzeri hit does not include the region of the truncation.
43	2153239	2153376	-	GAGG_-9; (GAGGUG-extended)	45	MKRPEKIQNVVKLLSSLGVNIKKTKSRLDIINTLPASNKVSHELK*	AUG	dORF	-	n.d.	csoR-copZ operon 3' UTR, identified by proteomics (Fuchs et. al 2021)	identified in S. schweitzeri, S. argentus, S. simiae, S. pasteuri and S. warneri by blastN search as well as in S. caprae, S. capitis, S. saccharolyticus and S. epidermidis by tblastN search	tblastN hits for Staphylococcus simiae e.g., strain NCTC13838 with 87.8% query cover and 100% sequence identitity, Staphylococcus argenteus e.g., strain Dubai-25 with 100% query cover and 97.78% sequence identitity, Staphylococcus schweitzeri strain NCTC13712 with 100% query cover and 97.78% sequence identitity, Staphylococcus caprae e.g., strain 26D with 100% query cover and 91.11% sequence iden…	BastN hits for Staphylococcus schweitzeri strain NCTC13712 with 100% sequence query cover and 98.10% sequence identity, Staphylococcus argenteus e.g., strain RIVM_M020832 with 100% sequence query cover and 96.84% sequence identity, Staphylococcus simiae e.g., strain 17941E with 100% sequence query cover and 95.57% sequence identity, Staphylococcus pasteuri e.g., strain PPE011 with 99% sequence qu…
44	1831257	1831400	-	-	47	MTRERRSFSSEFKLQMVRLYKNGKPRNEIIREYDFTPSTFVNGGYKM*	AUG	intergenic	-	n.d.	putative truncated transposase IS3 family	uncertain of truncation in other species e.g., S. argentus	Several tblastN hits outside S. aureus as expected due to truncation of putative IS3 family transposase	blastN hits for Staphylococcus argenteus e.g., strain MRSA-139-14-168 with 90% sequence query cover and 95.97% sequence identity and other staphylococcal species, however the sequence alignements do not cover the region of truncation of the putative transposase
45	238185	238331	+	GGAG_-10;AGGA_-11	48	MVESMLTFMLGPLRQITDFYMEHLLVSNSIVIAGYFATGIFKKKKVVN*	AUG	uORF	tmh	strong	in-between putative alcohol dehydrogenases HG001_00191 and HG001_00193	broadly identified in diverse Staphylococcal species by tblastN search and identified upstream of HG001_00193 homolgs in some Bacillus species e.g., B. clausii by individual upstream sequence analysis of homologous downstream genes using the Seed database	tblastN hits for Staphylococcus argenteus e.g., strain Dubai-25 as well as Staphylococcus schweitzeri strain NCTC13712 with 100% query cover and 95.83% sequence identitity, Staphylococcus simiae e.g., strain NCTC13838 with 100% query cover and 72.92% sequence identitity, Staphylococcus casei e.g., strain SCK7 as well as Staphylococcus succinus e.g., strain with 100% query cover and 64.58% sequenc…	no blastN hits outside of S. auerus
46	1634458	1634604	-	GAGG_-11;GGAG_-9;AGGA_-10	48	MSFMDKAKDAVEKFKNSDNEQVKNVKDKINEYTGSNNEEKKENEDKEK*	AUG	dORF	-	n.d.	sorf in sigB regulated operon downstream of putative stress response protein csbD, identified by proteomics (Fuchs et. al 2021)	identified in S. schweitzeri by blastN search and further identified in S. argentus, S. simiae, S. hominis, S. haemolyticus as well as S. epidermidis by tblastN search	tblastN hits for Staphylococcus argenteus e.g., strain Colony587 as well as Staphylococcus schweitzeri strain NCTC13712 with 73% query cover and 91.43% sequence identitity, Staphylococcus simiae strain 17941E as well as Staphylococcus hominis e.g., strain FDAARGOS_762 with 73% query cover and 85.71% sequence identitity, Staphylococcus haemolyticus strain SH9361 with 73% query cover and 82.86% seq…	blastN hit for Staphylococcus schweitzeri strain NCTC13712 with 92% sequence query cover and 89.61% sequence identity
